# Supplementary material for: Trematocranus pachychilus, a new endemic cichlid from Lake Malawi (Teleostei, Cichlidae)
Source: Zookeys. 2018 Mar 14;(743):153–66. doi: 10.3897/zookeys.743.22814 (PMC5904553; doi:10.3897/zookeys.743.22814)
Supplement: XML Treatment for Trematocranus pachychilus [file zookeys.743.22814-treatment1.xml]

<!DOCTYPE tp:taxon-treatment
  PUBLIC "-//TaxonX//DTD Taxonomic Treatment Publishing DTD v0 20100105//EN" "tax-treatment-NSO.dtd">
<tp:taxon-treatment xmlns:tp="http://www.plazi.org/taxpub"><tp:treatment-meta><kwd-group><label>Taxon classification</label><kwd><named-content xmlns:xlink="http://www.w3.org/1999/xlink" content-type="kingdom">Animalia</named-content></kwd><kwd><named-content xmlns:xlink="http://www.w3.org/1999/xlink" content-type="order">Perciformes</named-content></kwd><kwd><named-content xmlns:xlink="http://www.w3.org/1999/xlink" content-type="family">Cichlidae</named-content></kwd></kwd-group><mixed-citation publication-type="journal"><person-group><name><surname>Dierickx</surname><given-names>Katrien</given-names></name><name><surname>Hanssens</surname><given-names>Mark</given-names></name><name><surname>Rusuwa</surname><given-names>Bosco</given-names></name><name><surname>Snoeks</surname><given-names>Jos</given-names></name></person-group><article-title>
          <italic><tp:taxon-name><tp:taxon-name-part taxon-name-part-type="genus" reg="Trematocranus">Trematocranus</tp:taxon-name-part> <tp:taxon-name-part taxon-name-part-type="species" reg="pachychilus">pachychilus</tp:taxon-name-part></tp:taxon-name></italic>, a new endemic cichlid from Lake Malawi (<tp:taxon-name><tp:taxon-name-part taxon-name-part-type="subclass">Teleostei</tp:taxon-name-part></tp:taxon-name>, <tp:taxon-name><tp:taxon-name-part taxon-name-part-type="family">Cichlidae</tp:taxon-name-part></tp:taxon-name>)</article-title><source>Zookeys</source><day>14</day><month>3</month><year>2018</year><volume>2018</volume><issue>743</issue><fpage>153</fpage><lpage>166</lpage><pub-id pub-id-type="doi">10.3897/zookeys.743.22814</pub-id></mixed-citation></tp:treatment-meta><tp:nomenclature><tp:taxon-name>
              <tp:taxon-name-part taxon-name-part-type="genus" reg="Trematocranus">Trematocranus</tp:taxon-name-part>
              <tp:taxon-name-part taxon-name-part-type="species" reg="pachychilus">pachychilus</tp:taxon-name-part>
              <object-id xmlns:xlink="http://www.w3.org/1999/xlink" content-type="zoobank" xlink:type="simple">http://zoobank.org/50FF20F1-74E0-4C11-90AC-37FAB2121378</object-id>
            </tp:taxon-name><tp:taxon-status xmlns:xlink="http://www.w3.org/1999/xlink" xlink:type="simple">sp. n.</tp:taxon-status></tp:nomenclature><tp:treatment-sec sec-type="type material" id="SECID0EMHAG"><title>Type material.</title><p>Holotype: MRAC 99-041-P-4781, 154.6 mm <abbrev xmlns:xlink="http://www.w3.org/1999/xlink" xlink:title="Standard length" id="ABBRID0ESHAG" xlink:type="simple">SL</abbrev>, Jafua Bay, Lake Malawi, Mozambique, 12°07.13'S, 34°45.89'E, Coll. Snoeks &amp; Hanssens (4 April 1998). Paratypes: MRAC 99-041-P-4782, 151.9 mm <abbrev xmlns:xlink="http://www.w3.org/1999/xlink" xlink:title="Standard length" id="ABBRID0EWHAG" xlink:type="simple">SL</abbrev>, same data as holotype; MRAC 99-041-P-5037-5041 (5), 117.7 – 154.5 mm <abbrev xmlns:xlink="http://www.w3.org/1999/xlink" xlink:title="Standard length" id="ABBRID0E1HAG" xlink:type="simple">SL</abbrev>, same data as holotype.</p></tp:treatment-sec><tp:treatment-sec sec-type="Differential diagnosis" id="SECID0E5HAG"><title>Differential diagnosis.</title><p>
              <italic><tp:taxon-name><tp:taxon-name-part taxon-name-part-type="genus" reg="Trematocranus">Trematocranus</tp:taxon-name-part> <tp:taxon-name-part taxon-name-part-type="species" reg="pachychilus">pachychilus</tp:taxon-name-part></tp:taxon-name></italic> is clearly distinct from all other known species of the genus by its thick lips. It can further be distinguished from <italic><tp:taxon-name><tp:taxon-name-part taxon-name-part-type="genus" reg="Trematocranus">T.</tp:taxon-name-part> <tp:taxon-name-part taxon-name-part-type="species" reg="labifer">labifer</tp:taxon-name-part></tp:taxon-name></italic> by its molariform pharyngeal dentition while the latter has slender teeth on the lower pharyngeal jaw (<xref ref-type="bibr" rid="B1">Eccles and Trewavas 1989</xref>).</p><p>In <italic><tp:taxon-name><tp:taxon-name-part taxon-name-part-type="genus" reg="Trematocranus">T.</tp:taxon-name-part> <tp:taxon-name-part taxon-name-part-type="species" reg="placodon">placodon</tp:taxon-name-part></tp:taxon-name></italic> (Fig. <xref ref-type="fig" rid="F5">5C, D</xref>) lips are usually very small. While <italic><tp:taxon-name><tp:taxon-name-part taxon-name-part-type="genus" reg="Trematocranus">T.</tp:taxon-name-part> <tp:taxon-name-part taxon-name-part-type="species" reg="pachychilus">pachychilus</tp:taxon-name-part></tp:taxon-name></italic> has a rather concave head, as in <italic><tp:taxon-name><tp:taxon-name-part taxon-name-part-type="genus" reg="Trematocranus">T.</tp:taxon-name-part> <tp:taxon-name-part taxon-name-part-type="species" reg="microstoma">microstoma</tp:taxon-name-part></tp:taxon-name></italic>, <italic><tp:taxon-name><tp:taxon-name-part taxon-name-part-type="genus" reg="Trematocranus">T.</tp:taxon-name-part> <tp:taxon-name-part taxon-name-part-type="species" reg="placodon">placodon</tp:taxon-name-part></tp:taxon-name></italic> has a more distinct convex <!--PageBreak-->head. In both <italic><tp:taxon-name><tp:taxon-name-part taxon-name-part-type="genus" reg="Trematocranus">T.</tp:taxon-name-part> <tp:taxon-name-part taxon-name-part-type="species" reg="pachychilus">pachychilus</tp:taxon-name-part></tp:taxon-name></italic> and <italic><tp:taxon-name><tp:taxon-name-part taxon-name-part-type="genus" reg="Trematocranus">T.</tp:taxon-name-part> <tp:taxon-name-part taxon-name-part-type="species" reg="placodon">placodon</tp:taxon-name-part></tp:taxon-name></italic>, the smaller specimens have a straighter head profile. Coincidentally, in two large specimens of <italic><tp:taxon-name><tp:taxon-name-part taxon-name-part-type="genus" reg="Trematocranus">T.</tp:taxon-name-part> <tp:taxon-name-part taxon-name-part-type="species" reg="placodon">placodon</tp:taxon-name-part></tp:taxon-name></italic>, found at Jafua Bay, the head is slightly concave. The teeth of <italic><tp:taxon-name><tp:taxon-name-part taxon-name-part-type="genus" reg="Trematocranus">T.</tp:taxon-name-part> <tp:taxon-name-part taxon-name-part-type="species" reg="pachychilus">pachychilus</tp:taxon-name-part></tp:taxon-name></italic> are less broad, more densely spaced and slightly less numerous (36–47 vs. 41–57) than in <italic><tp:taxon-name><tp:taxon-name-part taxon-name-part-type="genus" reg="Trematocranus">T.</tp:taxon-name-part> <tp:taxon-name-part taxon-name-part-type="species" reg="placodon">placodon</tp:taxon-name-part></tp:taxon-name></italic>. <italic><tp:taxon-name><tp:taxon-name-part taxon-name-part-type="genus" reg="Trematocranus">Trematocranus</tp:taxon-name-part> <tp:taxon-name-part taxon-name-part-type="species" reg="pachychilus">pachychilus</tp:taxon-name-part></tp:taxon-name></italic> has more upper lateral line scales (22–24 vs. 19–22) and more dorsal fin rays (11–12 vs. 9–11) than <italic><tp:taxon-name><tp:taxon-name-part taxon-name-part-type="genus" reg="Trematocranus">T.</tp:taxon-name-part> <tp:taxon-name-part taxon-name-part-type="species" reg="placodon">placodon</tp:taxon-name-part></tp:taxon-name></italic>. The pharyngeal bones of <italic><tp:taxon-name><tp:taxon-name-part taxon-name-part-type="genus" reg="Trematocranus">T.</tp:taxon-name-part> <tp:taxon-name-part taxon-name-part-type="species" reg="pachychilus">pachychilus</tp:taxon-name-part></tp:taxon-name></italic> are less developed than in <italic><tp:taxon-name><tp:taxon-name-part taxon-name-part-type="genus" reg="Trematocranus">T.</tp:taxon-name-part> <tp:taxon-name-part taxon-name-part-type="species" reg="placodon">placodon</tp:taxon-name-part></tp:taxon-name></italic>. They are shallower (9.4–10.4% <abbrev xmlns:xlink="http://www.w3.org/1999/xlink" xlink:title="Head length" id="ABBRID0EVNAG" xlink:type="simple">HL</abbrev> vs 13.8–16.8% <abbrev xmlns:xlink="http://www.w3.org/1999/xlink" xlink:title="Head length" id="ABBRID0EZNAG" xlink:type="simple">HL</abbrev>), narrower (29.7–33.2% <abbrev xmlns:xlink="http://www.w3.org/1999/xlink" xlink:title="Head length" id="ABBRID0E4NAG" xlink:type="simple">HL</abbrev> vs. 36.1–48.7% <abbrev xmlns:xlink="http://www.w3.org/1999/xlink" xlink:title="Head length" id="ABBRID0EBOAG" xlink:type="simple">HL</abbrev>) and shorter (21.8–30.8% <abbrev xmlns:xlink="http://www.w3.org/1999/xlink" xlink:title="Head length" id="ABBRID0EFOAG" xlink:type="simple">HL</abbrev> vs. 29.8–35.9% <abbrev xmlns:xlink="http://www.w3.org/1999/xlink" xlink:title="Head length" id="ABBRID0EJOAG" xlink:type="simple">HL</abbrev>) than those of <italic><tp:taxon-name><tp:taxon-name-part taxon-name-part-type="genus" reg="Trematocranus">T.</tp:taxon-name-part> <tp:taxon-name-part taxon-name-part-type="species" reg="placodon">placodon</tp:taxon-name-part></tp:taxon-name></italic>.</p><fig id="F5" position="float" orientation="portrait"><label>Figure 5.</label><caption><p>Photographs of preserved specimens: <bold>A</bold> <italic><tp:taxon-name><tp:taxon-name-part taxon-name-part-type="genus" reg="Trematocranus">Trematocranus</tp:taxon-name-part> <tp:taxon-name-part taxon-name-part-type="species" reg="pachychilus">pachychilus</tp:taxon-name-part></tp:taxon-name></italic>, holotype, MRAC 99-041-P-4781, adult male, 154.6 mm <abbrev xmlns:xlink="http://www.w3.org/1999/xlink" xlink:title="Standard length" id="ABBRID0ENPAG" xlink:type="simple">SL</abbrev>, Lake Malawi, Jafua Bay <bold>B</bold> <italic><tp:taxon-name><tp:taxon-name-part taxon-name-part-type="genus" reg="Trematocranus">T.</tp:taxon-name-part> <tp:taxon-name-part taxon-name-part-type="species" reg="microstoma">microstoma</tp:taxon-name-part></tp:taxon-name></italic>, MRAC 99-041-P-4787, 143.7 mm <abbrev xmlns:xlink="http://www.w3.org/1999/xlink" xlink:title="Standard length" id="ABBRID0E5PAG" xlink:type="simple">SL</abbrev>, Lake Malawi, Mazinzi Bay <bold>C</bold> <italic><tp:taxon-name><tp:taxon-name-part taxon-name-part-type="genus" reg="Trematocranus">T.</tp:taxon-name-part> <tp:taxon-name-part taxon-name-part-type="species" reg="placodon">placodon</tp:taxon-name-part></tp:taxon-name></italic>, MRAC 99-041-P-4776, 153.8 mm <abbrev xmlns:xlink="http://www.w3.org/1999/xlink" xlink:title="Standard length" id="ABBRID0EPQAG" xlink:type="simple">SL</abbrev>, Lake Malawi, Jafua Bay <bold>D</bold> <italic><tp:taxon-name><tp:taxon-name-part taxon-name-part-type="genus" reg="Trematocranus">T.</tp:taxon-name-part> <tp:taxon-name-part taxon-name-part-type="species" reg="placodon">placodon</tp:taxon-name-part></tp:taxon-name></italic>, MRAC 99-041-P-4798, 149.3 mm <abbrev xmlns:xlink="http://www.w3.org/1999/xlink" xlink:title="Standard length" id="ABBRID0EARAG" xlink:type="simple">SL</abbrev>, Lake Malawi, Senga Bay. Scale bar: 2 cm.</p></caption><graphic xmlns:xlink="http://www.w3.org/1999/xlink" xlink:href="zookeys-743-153-g005.jpg" position="float" orientation="portrait" xlink:type="simple" id="oo_191248.jpg"/></fig><p>The dentigerous area is also narrower than in <italic><tp:taxon-name><tp:taxon-name-part taxon-name-part-type="genus" reg="Trematocranus">T.</tp:taxon-name-part> <tp:taxon-name-part taxon-name-part-type="species" reg="placodon">placodon</tp:taxon-name-part></tp:taxon-name></italic> (21.9–24.4% <abbrev xmlns:xlink="http://www.w3.org/1999/xlink" xlink:title="Head length" id="ABBRID0EWRAG" xlink:type="simple">HL</abbrev> vs. 24.2–27.5% <abbrev xmlns:xlink="http://www.w3.org/1999/xlink" xlink:title="Head length" id="ABBRID0E1RAG" xlink:type="simple">HL</abbrev>). Both species have large, molariform pharyngeal teeth, although in <italic><tp:taxon-name><tp:taxon-name-part taxon-name-part-type="genus" reg="Trematocranus">T.</tp:taxon-name-part> <tp:taxon-name-part taxon-name-part-type="species" reg="pachychilus">pachychilus</tp:taxon-name-part></tp:taxon-name></italic> the lateral teeth are smaller and more numerous than in <italic><tp:taxon-name><tp:taxon-name-part taxon-name-part-type="genus" reg="Trematocranus">T.</tp:taxon-name-part> <tp:taxon-name-part taxon-name-part-type="species" reg="placodon">placodon</tp:taxon-name-part></tp:taxon-name></italic>. The number of teeth on the posterior pharyngeal row in <italic><tp:taxon-name><tp:taxon-name-part taxon-name-part-type="genus" reg="Trematocranus">T.</tp:taxon-name-part> <tp:taxon-name-part taxon-name-part-type="species" reg="pachychilus">pachychilus</tp:taxon-name-part></tp:taxon-name></italic> is higher than in <italic><tp:taxon-name><tp:taxon-name-part taxon-name-part-type="genus" reg="Trematocranus">T.</tp:taxon-name-part> <tp:taxon-name-part taxon-name-part-type="species" reg="placodon">placodon</tp:taxon-name-part></tp:taxon-name></italic> (23–27 vs.11–23).</p><p>In <italic><tp:taxon-name><tp:taxon-name-part taxon-name-part-type="genus" reg="Trematocranus">T.</tp:taxon-name-part> <tp:taxon-name-part taxon-name-part-type="species" reg="microstoma">microstoma</tp:taxon-name-part></tp:taxon-name></italic> (Fig. <xref ref-type="fig" rid="F5">5B</xref>) the lips are intermediate except for some specimens of Mazinzi Bay (see discussion). The snout of <italic><tp:taxon-name><tp:taxon-name-part taxon-name-part-type="genus" reg="Trematocranus">T.</tp:taxon-name-part> <tp:taxon-name-part taxon-name-part-type="species" reg="pachychilus">pachychilus</tp:taxon-name-part></tp:taxon-name></italic> is shorter than that of <italic><tp:taxon-name><tp:taxon-name-part taxon-name-part-type="genus" reg="Trematocranus">T.</tp:taxon-name-part> <tp:taxon-name-part taxon-name-part-type="species" reg="microstoma">microstoma</tp:taxon-name-part></tp:taxon-name></italic> (34.8–40.9% <abbrev xmlns:xlink="http://www.w3.org/1999/xlink" xlink:title="Head length" id="ABBRID0ERUAG" xlink:type="simple">HL</abbrev> vs. 38.0–42.4% <abbrev xmlns:xlink="http://www.w3.org/1999/xlink" xlink:title="Head length" id="ABBRID0EVUAG" xlink:type="simple">HL</abbrev>). <italic><tp:taxon-name><tp:taxon-name-part taxon-name-part-type="genus" reg="Trematocranus">Trematocranus</tp:taxon-name-part> <tp:taxon-name-part taxon-name-part-type="species" reg="pachychilus">pachychilus</tp:taxon-name-part></tp:taxon-name></italic> has bicuspid oral teeth on the outer rows while <italic><tp:taxon-name><tp:taxon-name-part taxon-name-part-type="genus" reg="Trematocranus">T.</tp:taxon-name-part> <tp:taxon-name-part taxon-name-part-type="species" reg="microstoma">microstoma</tp:taxon-name-part></tp:taxon-name></italic> has slender unicuspid teeth. It has fewer inner teeth rows (3–5 vs. 6–8) on the lower jaw than <italic><tp:taxon-name><tp:taxon-name-part taxon-name-part-type="genus" reg="Trematocranus">T.</tp:taxon-name-part> <tp:taxon-name-part taxon-name-part-type="species" reg="microstoma">microstoma</tp:taxon-name-part></tp:taxon-name></italic>. The lachrymal depth is clearly shorter than in <italic><tp:taxon-name><tp:taxon-name-part taxon-name-part-type="genus" reg="Trematocranus">T.</tp:taxon-name-part> <tp:taxon-name-part taxon-name-part-type="species" reg="microstoma">microstoma</tp:taxon-name-part></tp:taxon-name></italic> (22.9–29.7% <abbrev xmlns:xlink="http://www.w3.org/1999/xlink" xlink:title="Head length" id="ABBRID0EFWAG" xlink:type="simple">HL</abbrev> vs. 29.3–32.0% <abbrev xmlns:xlink="http://www.w3.org/1999/xlink" xlink:title="Head length" id="ABBRID0EJWAG" xlink:type="simple">HL</abbrev>), while the eye diameter is larger (25.2–29.5% <abbrev xmlns:xlink="http://www.w3.org/1999/xlink" xlink:title="Head length" id="ABBRID0ENWAG" xlink:type="simple">HL</abbrev> vs. 21.2–25.5% <abbrev xmlns:xlink="http://www.w3.org/1999/xlink" xlink:title="Head length" id="ABBRID0ERWAG" xlink:type="simple">HL</abbrev>). The pharyngeal bones (Fig. <xref ref-type="fig" rid="F6">6</xref>) are more developed in <italic><tp:taxon-name><tp:taxon-name-part taxon-name-part-type="genus" reg="Trematocranus">T.</tp:taxon-name-part> <tp:taxon-name-part taxon-name-part-type="species" reg="pachychilus">pachychilus</tp:taxon-name-part></tp:taxon-name></italic> than in <italic><tp:taxon-name><tp:taxon-name-part taxon-name-part-type="genus" reg="Trematocranus">T.</tp:taxon-name-part> <tp:taxon-name-part taxon-name-part-type="species" reg="microstoma">microstoma</tp:taxon-name-part></tp:taxon-name></italic>. <!--PageBreak--><!--PageBreak-->The dentigerous area of <italic><tp:taxon-name><tp:taxon-name-part taxon-name-part-type="genus" reg="Trematocranus">T.</tp:taxon-name-part> <tp:taxon-name-part taxon-name-part-type="species" reg="pachychilus">pachychilus</tp:taxon-name-part></tp:taxon-name></italic> is wider than in <italic><tp:taxon-name><tp:taxon-name-part taxon-name-part-type="genus" reg="Trematocranus">T.</tp:taxon-name-part> <tp:taxon-name-part taxon-name-part-type="species" reg="microstoma">microstoma</tp:taxon-name-part></tp:taxon-name></italic> (21.9–24.4% <abbrev xmlns:xlink="http://www.w3.org/1999/xlink" xlink:title="Head length" id="ABBRID0EIYAG" xlink:type="simple">HL</abbrev> vs. 18.8–23.6% <abbrev xmlns:xlink="http://www.w3.org/1999/xlink" xlink:title="Head length" id="ABBRID0EMYAG" xlink:type="simple">HL</abbrev>). The dentition of the lower pharyngeal bone is similar in both species, with the median teeth enlarged and the lateral teeth small and numerous.</p><fig id="F6" position="float" orientation="portrait"><label>Figure 6.</label><caption><p>Lower pharyngeal bones, dorsal view (left) and lateral view (right): A. <italic><tp:taxon-name><tp:taxon-name-part taxon-name-part-type="genus" reg="Trematocranus">Trematocranus</tp:taxon-name-part> <tp:taxon-name-part taxon-name-part-type="species" reg="pachychilus">pachychilus</tp:taxon-name-part></tp:taxon-name></italic>, paratype, MRAC 99-041-P-4782, 151.9 mm <abbrev xmlns:xlink="http://www.w3.org/1999/xlink" xlink:title="Standard length" id="ABBRID0EDZAG" xlink:type="simple">SL</abbrev>, Lake Malawi, Jafua Bay; B. <italic><tp:taxon-name><tp:taxon-name-part taxon-name-part-type="genus" reg="Trematocranus">T.</tp:taxon-name-part> <tp:taxon-name-part taxon-name-part-type="species" reg="microstoma">microstoma</tp:taxon-name-part></tp:taxon-name></italic>, MRAC 99-041-P-4787, 143.7 mm <abbrev xmlns:xlink="http://www.w3.org/1999/xlink" xlink:title="Standard length" id="ABBRID0ESZAG" xlink:type="simple">SL</abbrev>; C. <italic><tp:taxon-name><tp:taxon-name-part taxon-name-part-type="genus" reg="Trematocranus">T.</tp:taxon-name-part> <tp:taxon-name-part taxon-name-part-type="species" reg="placodon">placodon</tp:taxon-name-part></tp:taxon-name></italic>, MRAC 99-041-P-4776, 153.8 mm <abbrev xmlns:xlink="http://www.w3.org/1999/xlink" xlink:title="Standard length" id="ABBRID0EB1AG" xlink:type="simple">SL</abbrev>. Scale bar: 5 mm.</p></caption><graphic xmlns:xlink="http://www.w3.org/1999/xlink" xlink:href="zookeys-743-153-g006.jpg" position="float" orientation="portrait" xlink:type="simple" id="oo_191249.jpg"/></fig></tp:treatment-sec><tp:treatment-sec sec-type="description" id="SECID0EK1AG"><title>Description.</title><p>Based on the holotype and six paratypes examined. See Figures <xref ref-type="fig" rid="F5">5A</xref> and <xref ref-type="fig" rid="F6">6A</xref>. Qualitative observations are made in the context of Lake Malawi haplochromine cichlids as was done by <xref ref-type="bibr" rid="B11">Snoeks (2004)</xref>.</p><p>Body deep and laterally compressed. Head steep. Most specimens with a slight concavity at eye level; some, especially smaller specimens, with a merely straight head profile. Snout pointed. Mouth terminal. Lips very thick and equally developed in most specimens. Larger specimens with thicker lips than small specimens; smaller specimens often with a clear boundary between lower lip and chin. Maxilla does not extend to level of eye.</p><p>Teeth not readily observable, being to a large extent or fully covered by the fleshy gums. Outer row of teeth on upper and lower jaws with mainly unequally bicuspid and some unicuspid teeth in the postero-lateral parts; teeth slender, generally straight and slightly curved inwards; crown slightly wider than base. Anterior bicuspid teeth more pointed and sharp; lateral bicuspid teeth often rounded. Inner rows mostly with unicuspid teeth. Larger specimens with more bicuspid teeth anteriorly in inner rows. Inner teeth rows difficult to observe; 3–4 inner rows on upper jaw (counted in four specimens); 3–5 on lower jaw (six specimens).</p><p>Pectoral fins implanted slightly behind level of dorsal fin origin. Pelvic fin origin positioned slightly more backwards. Anal fin implanted anterior to level of first soft dorsal fin ray.</p><p>Lower pharyngeal bone triangular, large, wider than long, and deep. Teeth molariform; central teeth much larger than lateral teeth. Outermost teeth on the posterior rows very small and numerous.</p></tp:treatment-sec><tp:treatment-sec sec-type="Colour pattern in preservation" id="SECID0EA2AG"><title>Colour pattern in preservation.</title><p>Body generally brown; some specimens slightly more greyish. Dorsum darker than belly. Very dark-coloured on the dorsal parts of head and body contiguous with dorsal fin base in most specimens. Some large darker spots usually on operculum, supra-pectoral in front of dorsal fin origin, dorso-lateral above and on upper lateral line in middle of flank, supra-anal near end of upper lateral line, and caudal peduncle. Clear dark maculae on spiny part of dorsal fin; sometimes also on soft dorsal fin part and caudal fin. Pelvic and anal fins yellowish brown in females; fin base and distal part clearly darker in males. One specimen with a vague brown midlateral stripe along flank.</p></tp:treatment-sec><tp:treatment-sec sec-type="etymology" id="SECID0EF2AG"><title>Etymology.</title><p>The specific name, <italic><tp:taxon-name><tp:taxon-name-part taxon-name-part-type="genus" reg="Trematocranus"/><tp:taxon-name-part taxon-name-part-type="species" reg="pachychilus">pachychilus</tp:taxon-name-part></tp:taxon-name></italic>, means thick-lip and is derived from the Greek words παχυς (fat, adipose, plump) and χειλος (lip, edge) with reference to the diagnostic character, the thick lips.</p></tp:treatment-sec><tp:treatment-sec sec-type="distribution" id="SECID0EV2AG"><title>Geographical distribution.</title><p>The specimens of <italic><tp:taxon-name><tp:taxon-name-part taxon-name-part-type="genus" reg="Trematocranus">T.</tp:taxon-name-part> <tp:taxon-name-part taxon-name-part-type="species" reg="pachychilus">pachychilus</tp:taxon-name-part></tp:taxon-name></italic> were only found at Jafua Bay, north of Cobue in Lake Malawi, Mozambique. All specimens were caught in a single haul of a bottom trawl at a depth of 10.8–12.8 m (<named-content xmlns:xlink="http://www.w3.org/1999/xlink" content-type="dwc:verbatimCoordinates" xlink:type="simple"><named-content content-type="geo-json" specific-use="{&#34;type&#34;:&#34;Point&#34;,&#34;coordinates&#34;:[34.764833,-12.118833]}" id="NCID0EJ3AG" xlink:type="simple">12°07.13'S, 34°45.89'E</named-content></named-content>).</p></tp:treatment-sec><tp:treatment-sec sec-type="ecology" id="SECID0EO3AG"><title>Ecology.</title><p>Shell fragments of snails were observed in the stomachs of some specimens on X-rays. Stomach analyses were not performed so as to not damage the type <!--PageBreak--><!--PageBreak-->series. Thick and fleshy lips are associated with rocky habitats in cichlids, since fish feeding between rocks use their lips as a seal to be able to suck out their prey from crevices and as a protection against sharp rocks (<xref ref-type="bibr" rid="B7">Machado-Schiaffino et al. 2014</xref>). Since all specimens were found in bottom trawls over soft substrates, we are unsure about the association of the new species with rocky habitats.</p></tp:treatment-sec><ref-list><ref id="B1"><mixed-citation xmlns:xlink="http://www.w3.org/1999/xlink" xlink:type="simple">
          <person-group><name name-style="western"><surname>Eccles</surname><given-names>DH</given-names></name><name name-style="western"><surname>Trewavas</surname><given-names>E</given-names></name></person-group> (<year>1989</year>) <source>Malawian cichlid fishes: the classification of some haplochromine genera.</source> <publisher-name>Lake Fish Movies</publisher-name>, <publisher-loc>West Germany</publisher-loc>, <size units="page">334 pp</size>.</mixed-citation></ref><ref id="B11"><mixed-citation xmlns:xlink="http://www.w3.org/1999/xlink" xlink:type="simple">
          <person-group><name name-style="western"><surname>Snoeks</surname><given-names>J</given-names></name></person-group> (<year>2004</year>) <article-title>Material and Methods.</article-title> In: <person-group><name name-style="western"><surname>Snoeks</surname><given-names>J</given-names></name></person-group> (<role>Ed.</role>) <issue-title>The cichlid diversity of Lake Malawi/Nyassa/Niassa: Identification, distribution and taxonomy.</issue-title> <source>Cichlid Press, El Paso</source>, <fpage>12</fpage>–<lpage>19</lpage>.</mixed-citation></ref><ref id="B7"><mixed-citation xmlns:xlink="http://www.w3.org/1999/xlink" xlink:type="simple">
          <person-group><name name-style="western"><surname>Machado-Schiaffino</surname><given-names>G</given-names></name><name name-style="western"><surname>Henning</surname><given-names>F</given-names></name><name name-style="western"><surname>Meyer</surname><given-names>A</given-names></name></person-group> (<year>2014</year>) <article-title>Species-specific differences in adaptive phenotypic plasticity in an ecologically relevant trophic trait: Hyperthrophic lips in Midas cichlid fishes.</article-title> <source>Evolution</source> <volume>68</volume>: <fpage>2086</fpage>–<lpage>2091</lpage>. <ext-link xlink:type="simple" ext-link-type="doi" xlink:href="10.1111/evo.12367">https://doi.org/10.1111/evo.12367</ext-link></mixed-citation></ref></ref-list></tp:taxon-treatment>
